# Supplementary material for: Primary Metabolite Profile Changes in Coffea spp. Promoted by Single and Combined Exposure to Drought and Elevated CO2 Concentration
Source: Metabolites. 2021 Jun 29;11(7):427. doi: 10.3390/metabo11070427 (PMC8303404; doi:10.3390/metabo11070427)
Supplement: Supplementary file 1 [file metabolites-11-00427-s001.zip]

Archive with 2 entries (2 files):
- Table S3 - GC-TOF-MS Metadata.xlsx
- Tables S1 and S2.xlsx
