# Supplementary material for: Primary Metabolite Profile Changes in Coffea spp. Promoted by Single and Combined Exposure to Drought and Elevated CO2 Concentration
Source: Metabolites. 2021 Jun 29;11(7):427. doi: 10.3390/metabo11070427 (PMC8303404; doi:10.3390/metabo11070427)
Supplement: Supplementary file 1 [file metabolites-11-00427-s001.zip › Table S3 - GC-TOF-MS Metadata.xlsx]

## Sheet: Metadata sheet
Table S1. Metabolomics Standards Initiative (MSI) Compliant Metadata. Metadata information of the GC-TOF-MS primary metabolite profiling analysis in leaves of Coffea arabica cv. Icatu and C. canephora cv. Conilon: Clone 153 subjected to two CO2 concentrations (380 and 700 ppm) and increasing water deficit severity
Metabolomics Standards Initiative Compliant Metadata
According to:
Lisec, J., Schauer, N., Kopka, J., Willmitzer, L. & Fernie AR. (2006). Gas chromatography mass spectrometry-based metabolite profiling in plants. Nature Protocols, 1(1), 387–396. doi:10.1038/nprot.2006.59.
Fiehn, O. et al. (2007). Minimum reporting standards for plant biology context in metabolomics studies. Metabolomics 3(3), 195-201. doi:10.1007/s11306-007-0068-0.
Sumner, L. W. et al. (2007). Proposed minimum reporting standards for chemical analysis. Metabolomics 3(3), 211-221. doi:10.1007/s11306-007-0082-2.
Fernie, A. R. et al. (2011). Recommendations for Reporting Metabolite Data. The Plant Cell 2(7), 2477-2482. doi ​10.​1105/​tpc.​111.​086272. The Plant Cell July 2011 vol. 23 no. 7 2477-2482
BioSource
	Species	Coffea arabica and C. canephora
	Genotype	Coffea arabica cv. Icatu and C. canephora cv. Conilon: Clone 153
	Organ	Leaves
	Organ specification	n.a.
	Amount	50 mg fresh weight (FW) per sample
Growth
	Support	80 L pots
	Location	Walk-in growth chambers (EHHF 10000, ARALAB, Portugal)
	Plot design	Randomized
	Light Period	12h
	Humidity day	70 % ± 2 %
	Humidity night	70 % ± 2 %
	Temperature (day)	25 ºC
	Temperature (night)	20 ºC
	Watering	Well watered (WW), moderate water deficit (MWD), severe water deficit (SWD)
	Nutritional	Complete (PLoS ONE 8(12), e82712. doi: doi:10.1371/journal.pone.0082712)
	Date of plant establishment	2010
Treatment
	Abiotic Treatment	Elevated [CO2] and water deficit
	Biotic Treatment	n.a.
	Dose	Ambient (aCO2, 380 ± 5 μL.L-1) or elevated (eCO2, 700 ± 5 μL.L-1) air [CO2] and well watered (WW), moderate water deficit (MWD) and severe water deficit (SWD), established as a function of leaf predawn water potential (Ψpd) as WW: Ψpd > -0.35 MPa; MWD -1.5 < Ψpd < 2.5 MPa; and SWD Ψpd < 3.5 MPa
	Duration	Two weeks
Harvest
	Date	March-June 2017
	Time	After ca. 2h of illumination
	Growth Stage	Vegetative
	Metabolism quenching	Quickly frozen in liquid nitrogen (i.e. flash freezing) and stored at -80 °C
	Harvest method	Cutting and flash freezing
	Storage	At - 80 °C until processed
Sample Processing, Extraction, and Protocols
	Tissue processing	Fresh-frozen tissue was homogenized with a cooled pestle and mortar filled with liquid nitrogen, and 50 mg FW per sample were used for extraction
	Replicate sampling and analyses	Three to six biological replicates
	Extraction of Samples: GC-MS	Methanol: water: chloroform solution containing 0.2 mg/mL ribitol (IS) was used for extracton of polar metabolites for 40 min at 70 °C, 150 μL of the polar fraction was evaporated
	Extract concentration: GC-MS	Dried polar extracts were derivatized with 40 μL of 20 mg/mL of methoxyamine hydrochloride in pyridine followed by TMS derivatization using 70 μL of N-methyl-N-trimethylsilyltrifluoroacetamide and 20 μL of a mixture of fatty acid methyl esters (FAMES)
	Extract clean-up	None
	Extract storage	At - 80 °C
GC-MS instrument
Gas Chromatography	Sample preparation	Samples were used as described above
	Auto injector	CTC Combi PAL, CTC Analytics AG, Zwingen, Switzerland
	Chromatography Instrument	6890N Agilent, Böblingen, Germany
	Separation column	VF-5MS column (Varian Inc., 30 m-lenght, 0.25 mm-inner diameter, and 0.25 μm-film thickness)
	Separation parameters	The injection temperature was 230 °C. The initial temperature of the oven (85 °C) increased at a rate of 15 °C min-1 up to a final temperature of 360 °C
Mass Spectrometry
	Instrument	Pegasus III TOF, Leco Instruments, St. Joseph, USA
	Sample Introduction	GC-MS
	Ionization	Electron ionization
	Polarity	Positive ionization
	Mass Analyzer	Time-of-flight (TOF)
	Data acquisition	The transfer line to the mass spectrometer and ion source were set to 250 °C. After a solvent delay of 180s mass spectra were scanned from m/z 70-600 with the acquisition rate of 20 spectra s-1
Instrument performance and Method Validation
	Instrument calibration	Internal mass calibration was performed using Agilent calibrant (PFTBA)
	Mass Resolution	Unit mass
	Mass Accuracy	Nominal mass
	Quantification	Relative quantification by internal standard ribitol and sample fresh weight/dry weight ratio
	Variation	Based upon the internal standard
	Sample Replications	1 analytical (same analytical sample preparation) and three to six biological (same experimental condition) replicates
	Internal Standard	Ribitol
	Quality Controls	FAMES internal standard markers and a QC standard solution of 41 pure reference compounds (i.e. the most detected and abundant metabolites) throughout the analysis
	Blanks	Multiple blanks and wash analyses were included in the experimental design
Data Preprocessing
	File format	Data were exported in a net.cdf format using Agilent MSD ChemStation
	Pre-processing details	Data files were deconvoluted using an automated mass spectral deconvolution and identification system AMDIS (NIST, Gaithersburg, USA)
	Statistics	Data was normalized by dividing each peak intensity by the corresponding internal standard peak intensity, followed by dividing by the fresh/dry weight ratio of each sample.
Metabolite Identifications
	unknown compounds	n.a.
	identified compounds	Metabolites were identified by mass spectral matching against the published FAME MDN35 Library, from Golm Metabolome Database (http://gmd.mpimp-gol.mpg.de/download/) by using AMDIS and TagFinder 4.0 software
