# Supplementary material for: Primary Metabolite Profile Changes in Coffea spp. Promoted by Single and Combined Exposure to Drought and Elevated CO2 Concentration
Source: Metabolites. 2021 Jun 29;11(7):427. doi: 10.3390/metabo11070427 (PMC8303404; doi:10.3390/metabo11070427)
Supplement: Supplementary file 1 [file metabolites-11-00427-s001.zip › Tables S1 and S2.xlsx]

## Sheet: Table S1
Table S1. Fold changes in relative levels of primary metabolites in leaves of Coffea canephora cv. Conilon Clone 153 (CL153) grown under 380 (aCO2) or 700 (eCO2) ppm CO2, and three water availability levels (WW – well-watered; MWD – moderate water deficit; SWD – severe water deficit). Results indicate (a) single exposure to eCO2, (b) single exposure to drought under aCO2, (c) single exposure to d…
		(a)			(b)				(c)				(d)
	[CO2]	aCO2	eCO2		aCO2				eCO2				aCO2		eCO2
	Water availability	WW	WW		WW	MWD	SWD		WW	MWD	SWD		MWD	SWD	MWD	SWD
Amino acids	Alanine	1.00 ± 0.11	1.32 ± 0.27		1.00 ± 0.11	0.68 ± 0.08	0.61 ± 0.15		1.00 ± 0.20	0.72 ± 0.23	0.66 ± 0.10		1.00 ± 0.12	1.00 ± 0.24	1.39 ± 0.45	1.44 ± 0.21
	Arginine	1.00 ± 0.46	0.81 ± 0.23		1.00 ± 0.46	2.34 ± 0.24	9.50 ± 3.23		1.00 ± 0.28	0.78 ± 0.15	4.06 ± 1.00		1.00 ± 0.10	1.00 ± 0.34	0.27 ± 0.05	0.35 ± 0.09
	Asparagine	1.00 ± 0.31	2.00 ± 0.30		1.00 ± 0.31	2.37 ± 1.01	0.83 ± 0.26		1.00 ± 0.15	0.34 ± 0.07	0.51 ± 0.14		1.00 ± 0.43	1.00 ± 0.32	0.28 ± 0.06	1.22 ± 0.33
	Aspartate	1.00 ± 0.19	2.70 ± 0.28		1.00 ± 0.19	1.66 ± 0.25	1.03 ± 0.12		1.00 ± 0.10	0.43 ± 0.05	0.38 ± 0.04		1.00 ± 0.15	1.00 ± 0.12	0.70 ± 0.09	1.01 ± 0.10
	Cystine	1.00 ± 0.61	0.62 ± 0.26		1.00 ± 0.61	2.09 ± 0.14	2.38 ± 0.61		1.00 ± 0.42	1.42 ± 0.32	3.47 ± 0.58		1.00 ± 0.07	1.00 ± 0.26	0.42 ± 0.09	0.90 ± 0.15
	GABA	1.00 ± 0.15	1.32 ± 0.18		1.00 ± 0.15	2.43 ± 0.46	2.69 ± 0.54		1.00 ± 0.14	0.86 ± 0.09	1.75 ± 0.45		1.00 ± 0.19	1.00 ± 0.20	0.47 ± 0.05	0.86 ± 0.22
	Glutamate	1.00 ± 0.08	1.70 ± 0.18		1.00 ± 0.08	1.74 ± 0.23	1.59 ± 0.17		1.00 ± 0.11	0.70 ± 0.07	0.66 ± 0.04		1.00 ± 0.13	1.00 ± 0.10	0.69 ± 0.07	0.71 ± 0.04
	Glycine	1.00 ± 0.33	0.78 ± 0.16		1.00 ± 0.33	0.80 ± 0.12	0.59 ± 0.11		1.00 ± 0.21	0.30 ± 0.06	0.47 ± 0.10		1.00 ± 0.15	1.00 ± 0.18	0.29 ± 0.05	0.62 ± 0.13
	Histidine	1.00 ± 0.26	1.94 ± 0.36		1.00 ± 0.26	2.74 ± 0.63	2.94 ± 0.39		1.00 ± 0.18	0.43 ± 0.10	2.30 ± 0.64		1.00 ± 0.23	1.00 ± 0.13	0.31 ± 0.07	1.52 ± 0.42
	Isoleucine	1.00 ± 0.27	1.10 ± 0.04		1.00 ± 0.27	4.03 ± 0.76	1.98 ± 0.36		1.00 ± 0.03	0.97 ± 0.24	2.12 ± 0.31		1.00 ± 0.19	1.00 ± 0.18	0.26 ± 0.07	1.18 ± 0.17
	Lysine	1.00 ± 0.20	2.38 ± 0.67		1.00 ± 0.20	4.90 ± 0.99	10.88 ± 3.66		1.00 ± 0.28	0.76 ± 0.11	2.02 ± 0.63		1.00 ± 0.20	1.00 ± 0.34	0.37 ± 0.06	0.44 ± 0.14
	Methionine	1.00 ± 0.07	2.37 ± 0.45		1.00 ± 0.07	1.92 ± 0.84	1.97 ± 0.59		1.00 ± 0.19	0.49 ± 0.13	0.45 ± 0.12		1.00 ± 0.43	1.00 ± 0.30	0.61 ± 0.16	0.54 ± 0.14
	Ornithine	1.00 ± 0.42	1.74 ± 0.90		1.00 ± 0.42	1.77 ± 0.57	4.90 ± 2.15		1.00 ± 0.52	0.37 ± 0.15	0.87 ± 0.39		1.00 ± 0.33	1.00 ± 0.44	0.37 ± 0.15	0.31 ± 0.14
	Phenylalanine	1.00 ± 0.26	0.63 ± 0.14		1.00 ± 0.26	0.96 ± 0.27	2.64 ± 0.94		1.00 ± 0.22	1.48 ± 0.25	3.06 ± 0.62		1.00 ± 0.28	1.00 ± 0.36	0.96 ± 0.16	0.73 ± 0.15
	Proline	1.00 ± 0.28	1.08 ± 0.12		1.00 ± 0.28	1.60 ± 0.42	1.35 ± 0.25		1.00 ± 0.11	0.51 ± 0.05	0.87 ± 0.11		1.00 ± 0.26	1.00 ± 0.18	0.35 ± 0.03	0.70 ± 0.09
	Putrescine	1.00 ± 0.19	1.07 ± 0.40		1.00 ± 0.19	3.44 ± 1.46	2.29 ± 0.69		1.00 ± 0.38	0.31 ± 0.02	2.36 ± 1.20		1.00 ± 0.42	1.00 ± 0.30	0.10 ± 0.01	1.11 ± 0.57
	Pyroglutamate	1.00 ± 0.19	2.60 ± 0.30		1.00 ± 0.19	2.44 ± 0.06	1.96 ± 0.22		1.00 ± 0.12	0.40 ± 0.04	0.48 ± 0.04		1.00 ± 0.02	1.00 ± 0.11	0.43 ± 0.04	0.63 ± 0.06
	Serine	1.00 ± 0.22	1.41 ± 0.11		1.00 ± 0.22	1.23 ± 0.33	0.57 ± 0.08		1.00 ± 0.08	0.48 ± 0.02	0.29 ± 0.07		1.00 ± 0.27	1.00 ± 0.14	0.56 ± 0.03	0.71 ± 0.17
	Threonine	1.00 ± 0.17	1.40 ± 0.18		1.00 ± 0.17	1.97 ± 0.18	1.15 ± 0.14		1.00 ± 0.13	1.07 ± 0.28	0.61 ± 0.12		1.00 ± 0.09	1.00 ± 0.12	0.76 ± 0.20	0.75 ± 0.14
	Tryptophan	1.00 ± 0.19	0.89 ± 0.13		1.00 ± 0.19	4.75 ± 1.40	5.75 ± 2.03		1.00 ± 0.15	2.30 ± 0.51	7.35 ± 0.83		1.00 ± 0.30	1.00 ± 0.35	0.43 ± 0.10	1.14 ± 0.13
	Tyramine	1.00 ± 0.14	1.23 ± 0.18		1.00 ± 0.14	2.19 ± 0.28	2.15 ± 0.57		1.00 ± 0.15	1.30 ± 0.05	2.00 ± 0.42		1.00 ± 0.13	1.00 ± 0.27	0.73 ± 0.03	1.14 ± 0.24
	Tyrosine	1.00 ± 0.21	1.90 ± 0.50		1.00 ± 0.21	3.41 ± 0.88	5.85 ± 1.50		1.00 ± 0.26	0.84 ± 0.13	2.99 ± 0.97		1.00 ± 0.26	1.00 ± 0.26	0.47 ± 0.08	0.97 ± 0.31
	Valine	1.00 ± 0.17	1.47 ± 0.25		1.00 ± 0.17	5.24 ± 0.99	3.57 ± 0.67		1.00 ± 0.17	0.96 ± 0.16	3.79 ± 0.77		1.00 ± 0.19	1.00 ± 0.19	0.27 ± 0.05	1.56 ± 0.32
Organic acids	2-Oxoglutarate	1.00 ± 0.22	2.31 ± 0.26		1.00 ± 0.22	1.70 ± 0.75	1.20 ± 0.39		1.00 ± 0.11	0.80 ± 0.19	0.55 ± 0.18		1.00 ± 0.44	1.00 ± 0.32	1.08 ± 0.25	1.05 ± 0.35
	Citrate	1.00 ± 0.07	2.46 ± 0.01		1.00 ± 0.07	0.58 ± 0.17	0.26 ± 0.08		1.00 ± 0.01	0.23 ± 0.09	0.11 ± 0.03		1.00 ± 0.30	1.00 ± 0.31	0.96 ± 0.36	1.03 ± 0.30
	Dehydroascorbate	1.00 ± 0.17	1.24 ± 0.28		1.00 ± 0.17	1.31 ± 0.33	1.09 ± 0.37		1.00 ± 0.22	1.67 ± 0.62	0.97 ± 0.14		1.00 ± 0.25	1.00 ± 0.34	1.58 ± 0.58	1.11 ± 0.16
	Fumarate	1.00 ± 0.14	1.35 ± 0.34		1.00 ± 0.14	1.70 ± 0.55	1.00 ± 0.08		1.00 ± 0.25	0.68 ± 0.09	0.67 ± 0.03		1.00 ± 0.32	1.00 ± 0.08	0.54 ± 0.07	0.91 ± 0.04
	Glycerate	1.00 ± 0.27	1.15 ± 0.12		1.00 ± 0.27	1.78 ± 0.65	0.52 ± 0.12		1.00 ± 0.11	0.66 ± 0.11	0.36 ± 0.06		1.00 ± 0.36	1.00 ± 0.24	0.43 ± 0.07	0.79 ± 0.13
	Malate	1.00 ± 0.24	0.93 ± 0.03		1.00 ± 0.24	1.34 ± 0.48	1.35 ± 0.35		1.00 ± 0.03	0.65 ± 0.09	0.85 ± 0.12		1.00 ± 0.36	1.00 ± 0.26	0.45 ± 0.06	0.59 ± 0.08
	Pyruvate	1.00 ± 0.32	1.82 ± 0.34		1.00 ± 0.32	0.82 ± 0.31	0.40 ± 0.07		1.00 ± 0.19	0.94 ± 0.31	0.48 ± 0.08		1.00 ± 0.38	1.00 ± 0.17	2.08 ± 0.68	2.22 ± 0.38
	Quinate	1.00 ± 0.22	2.05 ± 0.35		1.00 ± 0.22	2.57 ± 0.57	1.77 ± 0.28		1.00 ± 0.17	1.22 ± 0.07	1.02 ± 0.13		1.00 ± 0.22	1.00 ± 0.16	0.97 ± 0.06	1.19 ± 0.15
	Succinate	1.00 ± 0.15	1.15 ± 0.21		1.00 ± 0.15	1.41 ± 0.18	1.03 ± 0.22		1.00 ± 0.18	0.77 ± 0.18	0.71 ± 0.15		1.00 ± 0.13	1.00 ± 0.22	0.63 ± 0.15	0.79 ± 0.16
	Threonate	1.00 ± 0.25	0.98 ± 0.07		1.00 ± 0.25	0.82 ± 0.45	0.46 ± 0.09		1.00 ± 0.07	0.44 ± 0.08	0.29 ± 0.06		1.00 ± 0.54	1.00 ± 0.19	0.53 ± 0.09	0.62 ± 0.12
Sugars	Erythritol	1.00 ± 0.22	0.87 ± 0.20		1.00 ± 0.22	1.29 ± 0.23	1.25 ± 0.16		1.00 ± 0.23	0.86 ± 0.04	1.16 ± 0.21		1.00 ± 0.17	1.00 ± 0.13	0.57 ± 0.02	0.80 ± 0.14
	Fructose	1.00 ± 0.10	0.58 ± 0.21		1.00 ± 0.10	2.47 ± 0.90	3.15 ± 0.66		1.00 ± 0.36	1.70 ± 0.32	3.82 ± 0.66		1.00 ± 0.36	1.00 ± 0.21	0.40 ± 0.08	0.71 ± 0.12
	Fucose	1.00 ± 0.36	0.92 ± 0.34		1.00 ± 0.36	0.35 ± 0.05	0.75 ± 0.47		1.00 ± 0.37	0.58 ± 0.13	0.32 ± 0.01		1.00 ± 0.15	1.00 ± 0.63	1.53 ± 0.33	0.40 ± 0.01
	Galactinol	1.00 ± 0.22	1.53 ± 0.96		1.00 ± 0.22	2.79 ± 1.37	1.80 ± 0.83		1.00 ± 0.63	1.56 ± 0.44	0.76 ± 0.11		1.00 ± 0.49	1.00 ± 0.46	0.85 ± 0.24	0.64 ± 0.09
	Glucose	1.00 ± 0.22	4.63 ± 0.95		1.00 ± 0.22	14.09 ± 5.84	4.94 ± 0.63		1.00 ± 0.21	1.94 ± 0.27	2.35 ± 0.71		1.00 ± 0.41	1.00 ± 0.13	0.64 ± 0.09	2.20 ± 0.67
	Glycerol	1.00 ± 0.24	1.22 ± 0.19		1.00 ± 0.24	1.65 ± 0.11	0.85 ± 0.21		1.00 ± 0.15	0.76 ± 0.09	1.04 ± 0.12		1.00 ± 0.06	1.00 ± 0.24	0.56 ± 0.07	1.49 ± 0.18
	myo-Inositol	1.00 ± 0.18	0.99 ± 0.25		1.00 ± 0.18	1.58 ± 0.49	1.27 ± 0.33		1.00 ± 0.25	0.92 ± 0.21	1.35 ± 0.20		1.00 ± 0.31	1.00 ± 0.26	0.57 ± 0.13	1.04 ± 0.15
	Raffinose	1.00 ± 0.10	3.67 ± 2.30		1.00 ± 0.10	3.56 ± 2.06	1.30 ± 0.45		1.00 ± 0.63	0.95 ± 0.43	0.58 ± 0.12		1.00 ± 0.58	1.00 ± 0.35	0.98 ± 0.45	1.64 ± 0.33
	Rhamnose	1.00 ± 0.21	0.73 ± 0.09		1.00 ± 0.21	n.d.	0.89 ± 0.04		1.00 ± 0.13	1.08 ± 0.18	1.34 ± 0.09		n.d.	1.00 ± 0.04	n.d.	1.10 ± 0.07
	Sucrose	1.00 ± 0.18	1.24 ± 0.32		1.00 ± 0.18	0.69 ± 0.25	0.12 ± 0.02		1.00 ± 0.26	1.22 ± 0.38	0.34 ± 0.07		1.00 ± 0.36	1.00 ± 0.13	2.21 ± 0.68	3.51 ± 0.75
	Trehalose	1.00 ± 0.87	0.18 ± 0.01		1.00 ± 0.87	0.32 ± 0.13	0.50 ± 0.20		1.00 ± 0.06	n.d.	4.54 ± 1.26		1.00 ± 0.40	1.00 ± 0.40	n.d.	1.67 ± 0.46
Others	Glycerol-3-phosphate	1.00 ± 0.02	1.36 ± 0.19		1.00 ± 0.02	2.12 ± 0.48	2.45 ± 0.73		1.00 ± 0.14	0.78 ± 0.02	1.48 ± 0.19		1.00 ± 0.23	1.00 ± 0.30	0.50 ± 0.01	0.82 ± 0.10
	Nicotinic acid	1.00 ± 0.20	1.07 ± 0.22		1.00 ± 0.20	1.92 ± 0.45	1.66 ± 0.31		1.00 ± 0.21	0.70 ± 0.02	0.77 ± 0.13		1.00 ± 0.23	1.00 ± 0.19	0.39 ± 0.01	0.50 ± 0.08
	Phosphoric acid	1.00 ± 0.19	1.42 ± 0.22		1.00 ± 0.19	1.76 ± 0.11	0.47 ± 0.10		1.00 ± 0.16	0.85 ± 0.18	0.96 ± 0.34		1.00 ± 0.06	1.00 ± 0.21	0.69 ± 0.14	2.91 ± 1.03
	Spermine	1.00 ± 0.11	1.03 ± 0.09		1.00 ± 0.11	1.50 ± 0.40	1.41 ± 0.34		1.00 ± 0.09	0.94 ± 0.16	1.08 ± 0.09		1.00 ± 0.27	1.00 ± 0.24	0.64 ± 0.11	0.79 ± 0.07

## Sheet: Table S2
Table S2. Fold changes in relative levels of primary metabolites in leaves of Coffea arabica cv. Icatu (Icatu) grown under 380 (aCO2) or 700 (eCO2) ppm CO2, and three water availability levels (WW – well-watered; MWD – moderate water deficit; SWD – severe water deficit). Results indicate (a) single exposure to eCO2, (b) single exposure to drought under aCO2, (c) single exposure to drought under e…
		(a)			(b)				(c)				(d)
	[CO2]	aCO2	eCO2		aCO2				eCO2				aCO2		eCO2
	Water availability	WW	WW		WW	MWD	SWD		WW	MWD	SWD		MWD	SWD	MWD	SWD
Amino acids	Alanine	1.00 ± 0.06	1.72 ± 0.34		1.00 ± 0.06	0.86 ± 0.26	1.10 ± 0.14		1.00 ± 0.20	0.93 ± 0.14	0.81 ± 0.08		1.00 a 0.31	1.00 a 0.13	1.88 a 0.29	1.27 a 0.12
	Arginine	1.00 ± 0.49	0.59 ± 0.22		1.00 ± 0.49	1.56 ± 0.33	4.91 ± 0.81		1.00 ± 0.37	0.86 ± 0.21	8.70 ± 1.11		1.00 a 0.21	1.00 a 0.16	0.33 a 0.08	1.05 a 0.13
	Asparagine	1.00 ± 0.31	1.52 ± 0.56		1.00 ± 0.31	0.11 ± 0.05	1.32 ± 0.48		1.00 ± 0.37	0.89 ± 0.46	1.01 ± 0.26		1.00 a 0.46	1.00 a 0.36	12.19 a 6.39	1.16 a 0.30
	Aspartate	1.00 ± 0.17	1.24 ± 0.32		1.00 ± 0.17	0.27 ± 0.05	0.32 ± 0.08		1.00 ± 0.26	0.76 ± 0.16	0.50 ± 0.07		1.00 a 0.19	1.00 a 0.25	3.58 a 0.73	1.94 a 0.26
	Cystine	1.00 ± 0.33	1.38 ± 0.22		1.00 ± 0.33	0.16 ± 0.03	1.48 ± 0.46		1.00 ± 0.16	0.39 ± 0.14	0.43 ± 0.05		1.00 a 0.19	1.00 a 0.31	3.38 a 1.21	0.40 a 0.05
	GABA	1.00 ± 0.22	1.25 ± 0.09		1.00 ± 0.22	1.51 ± 0.32	3.18 ± 0.49		1.00 ± 0.07	0.80 ± 0.08	3.71 ± 0.66		1.00 a 0.21	1.00 a 0.15	0.66 a 0.07	1.45 a 0.26
	Glutamate	1.00 ± 0.10	0.99 ± 0.09		1.00 ± 0.10	0.70 ± 0.06	0.56 ± 0.06		1.00 ± 0.09	0.93 ± 0.11	0.57 ± 0.06		1.00 a 0.08	1.00 a 0.11	1.31 a 0.16	1.00 a 0.10
	Glycine	1.00 ± 0.10	0.62 ± 0.17		1.00 ± 0.10	0.77 ± 0.41	1.06 ± 0.27		1.00 ± 0.28	0.56 ± 0.07	2.33 ± 0.30		1.00 a 0.53	1.00 a 0.25	0.45 a 0.06	1.37 a 0.17
	Histidine	1.00 ± 0.39	1.26 ± 0.41		1.00 ± 0.39	0.79 ± 0.36	4.37 ± 1.02		1.00 ± 0.33	0.44 ± 0.20	1.92 ± 0.48		1.00 a 0.45	1.00 a 0.23	0.69 a 0.31	0.55 a 0.14
	Isoleucine	1.00 ± 0.13	1.62 ± 0.10		1.00 ± 0.13	1.72 ± 0.37	4.94 ± 0.50		1.00 ± 0.06	0.88 ± 0.23	3.08 ± 0.64		1.00 a 0.22	1.00 a 0.10	0.82 a 0.22	1.01 a 0.21
	Lysine	1.00 ± 0.37	1.73 ± 0.55		1.00 ± 0.37	0.98 ± 0.10	3.76 ± 0.56		1.00 ± 0.32	0.66 ± 0.18	2.33 ± 0.10		1.00 a 0.11	1.00 a 0.15	1.16 a 0.32	1.07 a 0.04
	Methionine	1.00 ± 0.12	2.18 ± 0.72		1.00 ± 0.12	n.d.	0.75 ± 0.13		1.00 ± 0.33	0.71 ± 0.34	0.58 ± 0.18		n.d.	1.00 a 0.17	n.d.	1.68 a 0.53
	Ornithine	1.00 ± 0.89	0.48 ± 0.26		1.00 ± 0.89	0.28 ± 0.19	3.40 ± 1.35		1.00 ± 0.54	3.53 ± 2.77	3.07 ± 0.63		1.00 a 0.69	1.00 a 0.40	6.12 a 4.80	0.44 a 0.09
	Phenylalanine	1.00 ± 0.24	1.79 ± 0.50		1.00 ± 0.24	1.21 ± 0.19	4.59 ± 0.76		1.00 ± 0.28	1.03 ± 0.36	1.68 ± 0.11		1.00 a 0.15	1.00 a 0.16	1.52 a 0.53	0.66 a 0.04
	Proline	1.00 ± 0.17	1.03 ± 0.13		1.00 ± 0.17	0.94 ± 0.27	1.58 ± 0.09		1.00 ± 0.13	0.76 ± 0.16	1.81 ± 0.15		1.00 a 0.29	1.00 a 0.06	0.83 a 0.17	1.18 a 0.10
	Putrescine	1.00 ± 0.35	0.59 ± 0.14		1.00 ± 0.35	0.73 ± 0.27	2.02 ± 0.40		1.00 ± 0.23	1.05 ± 0.26	6.08 ± 0.35		1.00 a 0.36	1.00 a 0.20	0.85 a 0.21	1.77 a 0.10
	Pyroglutamate	1.00 ± 0.14	1.09 ± 0.29		1.00 ± 0.14	0.48 ± 0.08	0.72 ± 0.15		1.00 ± 0.26	0.76 ± 0.08	0.93 ± 0.10		1.00 a 0.16	1.00 a 0.20	1.73 a 0.18	1.41 a 0.15
	Serine	1.00 ± 0.17	1.13 ± 0.16		1.00 ± 0.17	0.46 ± 0.11	0.46 ± 0.04		1.00 ± 0.14	0.74 ± 0.17	0.35 ± 0.04		1.00 a 0.25	1.00 a 0.10	1.82 a 0.43	0.84 a 0.09
	Threonine	1.00 ± 0.13	1.07 ± 0.14		1.00 ± 0.13	0.59 ± 0.09	0.90 ± 0.09		1.00 ± 0.13	0.89 ± 0.12	0.84 ± 0.15		1.00 a 0.15	1.00 a 0.10	1.62 a 0.22	1.00 a 0.18
	Tryptophan	1.00 ± 0.32	1.39 ± 0.28		1.00 ± 0.32	0.98 ± 0.33	4.18 ± 0.66		1.00 ± 0.20	0.78 ± 0.26	2.63 ± 0.10		1.00 a 0.34	1.00 a 0.16	1.11 a 0.38	0.88 a 0.03
	Tyramine	1.00 ± 0.23	1.43 ± 0.10		1.00 ± 0.23	1.04 ± 0.11	1.38 ± 0.19		1.00 ± 0.07	0.95 ± 0.20	1.16 ± 0.16		1.00 a 0.11	1.00 a 0.14	1.30 a 0.27	1.20 a 0.16
	Tyrosine	1.00 ± 0.24	1.80 ± 0.34		1.00 ± 0.24	1.55 ± 0.72	8.66 ± 2.23		1.00 ± 0.19	1.02 ± 0.45	4.58 ± 1.04		1.00 a 0.47	1.00 a 0.26	1.19 a 0.53	0.95 a 0.22
	Valine	1.00 ± 0.18	1.26 ± 0.08		1.00 ± 0.18	0.90 ± 0.41	3.60 ± 0.40		1.00 ± 0.06	1.07 ± 0.38	2.70 ± 0.54		1.00 a 0.45	1.00 a 0.11	1.49 a 0.53	0.95 a 0.19
Organic acids	2-Oxoglutarate	1.00 ± 0.10	0.81 ± 0.15		1.00 ± 0.10	0.84 ± 0.01	0.53 ± 0.13		1.00 ± 0.19	0.92 ± 0.31	0.70 ± 0.30		1.00 a 0.02	1.00 a 0.24	0.89 a 0.29	1.09 a 0.46
	Citrate	1.00 ± 0.47	1.30 ± 0.37		1.00 ± 0.47	n.d.	0.08 ± 0.02		1.00 ± 0.28	0.42 ± 0.12	n.d.		n.d.	1.00 a 0.21	n.d.	n.d.
	Dehydroascorbate	1.00 ± 0.26	0.59 ± 0.25		1.00 ± 0.26	0.34 ± 0.06	0.56 ± 0.16		1.00 ± 0.42	n.d.	0.63 ± 0.09		1.00 a 0.18	1.00 a 0.29	n.d.	0.66 a 0.09
	Fumarate	1.00 ± 0.25	1.34 ± 0.06		1.00 ± 0.25	0.73 ± 0.06	0.72 ± 0.09		1.00 ± 0.05	0.60 ± 0.12	0.33 ± 0.09		1.00 a 0.08	1.00 a 0.13	1.10 a 0.23	0.61 a 0.16
	Glycerate	1.00 ± 0.16	0.92 ± 0.16		1.00 ± 0.16	0.53 ± 0.08	0.29 ± 0.03		1.00 ± 0.17	0.65 ± 0.09	0.57 ± 0.12		1.00 a 0.16	1.00 a 0.11	1.13 a 0.16	1.81 a 0.38
	Malate	1.00 ± 0.22	0.97 ± 0.30		1.00 ± 0.22	0.83 ± 0.17	0.94 ± 0.24		1.00 ± 0.31	0.78 ± 0.11	1.48 ± 0.29		1.00 a 0.21	1.00 a 0.26	0.91 a 0.13	1.52 a 0.30
	Pyruvate	1.00 ± 0.15	0.85 ± 0.20		1.00 ± 0.15	0.49 ± 0.06	0.82 ± 0.30		1.00 ± 0.23	0.56 ± 0.15	1.02 ± 0.20		1.00 a 0.11	1.00 a 0.36	0.99 a 0.26	1.07 a 0.21
	Quinate	1.00 ± 0.08	1.32 ± 0.12		1.00 ± 0.08	0.74 ± 0.06	0.75 ± 0.14		1.00 ± 0.09	0.94 ± 0.13	0.86 ± 0.10		1.00 a 0.08	1.00 a 0.19	1.67 a 0.24	1.51 a 0.18
	Succinate	1.00 ± 0.07	1.12 ± 0.16		1.00 ± 0.07	0.77 ± 0.26	0.78 ± 0.10		1.00 ± 0.14	1.37 ± 0.28	0.68 ± 0.08		1.00 a 0.34	1.00 a 0.13	2.00 a 0.41	0.97 a 0.11
	Threonate	1.00 ± 0.26	0.45 ± 0.07		1.00 ± 0.26	0.23 ± 0.08	0.22 ± 0.04		1.00 ± 0.15	0.61 ± 0.07	1.00 ± 0.15		1.00 a 0.34	1.00 a 0.17	1.17 a 0.13	2.10 a 0.32
Sugars	Erythritol	1.00 ± 0.14	0.97 ± 0.13		1.00 ± 0.14	0.81 ± 0.01	1.10 ± 0.11		1.00 ± 0.13	0.92 ± 0.14	0.88 ± 0.11		1.00 a 0.01	1.00 a 0.10	1.09 a 0.16	0.78 a 0.10
	Fructose	1.00 ± 0.06	1.48 ± 0.09		1.00 ± 0.06	4.10 ± 0.18	7.57 ± 0.89		1.00 ± 0.06	1.03 ± 0.38	5.75 ± 0.40		1.00 a 0.04	1.00 a 0.12	0.37 a 0.14	1.13 a 0.08
	Fucose	1.00 ± 0.38	0.69 ± 0.12		1.00 ± 0.38	3.99 ± 1.15	2.94 ± 0.99		1.00 ± 0.18	6.71 ± 3.23	8.34 ± 2.22		1.00 a 0.29	1.00 a 0.34	1.16 a 0.56	1.96 a 0.52
	Galactinol	1.00 ± 0.26	0.77 ± 0.15		1.00 ± 0.26	0.01 ± 0.01	0.28 ± 0.14		1.00 ± 0.19	0.45 ± 0.27	0.24 ± 0.23		1.00 a 0.55	1.00 a 0.51	28.79 a 17.23	0.67 a 0.64
	Glucose	1.00 ± 0.34	0.91 ± 0.56		1.00 ± 0.34	0.87 ± 0.27	1.53 ± 0.20		1.00 ± 0.61	0.76 ± 0.22	2.80 ± 0.76		1.00 a 0.31	1.00 a 0.13	0.79 a 0.23	1.65 a 0.45
	Glycerol	1.00 ± 0.14	1.21 ± 0.15		1.00 ± 0.14	0.82 ± 0.10	0.70 ± 0.13		1.00 ± 0.12	0.88 ± 0.10	0.71 ± 0.11		1.00 a 0.13	1.00 a 0.19	1.31 a 0.15	1.23 a 0.20
	myo-Inositol	1.00 ± 0.26	1.21 ± 0.20		1.00 ± 0.26	0.70 ± 0.11	0.98 ± 0.11		1.00 ± 0.16	0.89 ± 0.17	1.07 ± 0.09		1.00 a 0.16	1.00 a 0.12	1.53 a 0.30	1.32 a 0.11
	Raffinose	1.00 ± 0.28	1.00 ± 0.39		1.00 ± 0.28	n.d.	0.92 ± 0.07		1.00 ± 0.39	1.75 ± 0.88	n.d.		n.d.	1.00 a 0.07	n.d.	n.d.
	Rhamnose	1.00 ± 0.17	0.92 ± 0.11		1.00 ± 0.17	1.58 ± 0.27	1.94 ± 0.46		1.00 ± 0.12	1.65 ± 0.27	n.d.		1.00 a 0.17	1.00 a 0.24	0.96 a 0.16	n.d.
	Sucrose	1.00 ± 0.10	1.01 ± 0.05		1.00 ± 0.10	0.14 ± 0.02	0.11 ± 0.04		1.00 ± 0.05	0.54 ± 0.16	0.18 ± 0.06		1.00 a 0.17	1.00 a 0.41	3.93 a 1.13	1.69 a 0.55
	Trehalose	n.d.	n.d.		n.d.	n.d.	n.d.		n.d.	n.d.	n.d.		n.d.	1.00 a 0.54	n.d.	n.d.
Others	Glycerol-3-phosphate	1.00 ± 0.09	0.97 ± 0.04		1.00 ± 0.09	n.d.	1.28 ± 0.08		1.00 ± 0.04	1.10 ± 0.08	n.d.		n.d.	1.00 a 0.06	n.d.	n.d.
	Nicotinic acid	1.00 ± 0.09	1.01 ± 0.16		1.00 ± 0.09	0.86 ± 0.05	0.97 ± 0.15		1.00 ± 0.16	0.82 ± 0.06	0.70 ± 0.07		1.00 a 0.05	1.00 a 0.16	0.96 a 0.07	0.72 a 0.07
	Phosphoric acid	1.00 ± 0.20	2.49 ± 0.74		1.00 ± 0.20	0.87 ± 0.41	0.70 ± 0.18		1.00 ± 0.30	0.93 ± 0.08	0.23 ± 0.04		1.00 a 0.47	1.00 a 0.26	2.66 a 0.22	0.81 a 0.15
	Spermine	1.00 ± 0.05	1.26 ± 0.07		1.00 ± 0.05	n.d.	1.11 ± 0.16		1.00 ± 0.05	0.96 ± 0.09	0.78 ± 0.08		n.d.	1.00 a 0.14	n.d.	0.89 a 0.09
